# Supplementary material for: Skin microbiome before development of atopic dermatitis: Early colonization with commensal staphylococci at 2 months is associated with a lower risk of atopic dermatitis at 1 year
Source: J Allergy Clin Immunol. 2017 Jan;139(1):166–72. doi: 10.1016/j.jaci.2016.07.029 (PMC5207796; doi:10.1016/j.jaci.2016.07.029)
Supplement: Tables E1–E4 [file mmc1.xlsx]

## Sheet: Table E1
Table E1: Metadata for each subject
Subject ID	Subject type	Presence of eczema				Mode of delivery	Method of feeding	Pet Exposure during pregnancy and 1st two months of life	2 month Urban/Rural	2 month - frequency of washing	2 month - emoillent use	2 month - antibiotic use	6 month - antibiotic use
		Month 2 (affected site)	Month 6 (affected site)	Month 12 (affected site)	Month 24 (severity)
AD1	AD patient	-	+ (Ch, Pc)	+ (skinfold at front of both ankles)	SCORAD 19 NESS mild	elective c section	Formula Fed only	No	Rural	weekly	No	No	No
AD2	AD patient	-	-	+ (back: under both shoulders)	-	normal vaginal delivery	Breast Fed (received occasional formula)	Yes (cat)	Rural	2-3 times/week	No	No	No
AD3	AD patient	-	-	+ (front of left knee)	NESS mild	normal vaginal delivery	Breast Fed (received occasional formula)	No	Urban	weekly	No	No	No
AD4	AD patient	-	+ (Ch, Pc)	+ (cheeks, forearms, Rt thigh)	NESS moderate	normal vaginal delivery	Formula Fed only	No	Rural	weekly	Yes	No	Yes (2 times)
AD5	AD patient	-	+ (Pc)	-	-	normal vaginal delivery	Breast fed for 10 days only	Yes (fish)	Urban	2-3 times/week	Yes	No	No
AD6	AD patient	-	+ (Ch)	-	-	elective c section	Breast fed for 41 days only	No	Urban	weekly	Yes	No	No
AD7*	AD patient	+ (?)	-	-	-	normal vaginal delivery	Combination feeding	No	Rural	weekly	Yes	No	Yes (1 time)
AD8	AD patient	-	+ (Ac, Pc)	-	-	elective c section	Breast fed for 13 days only	No	Urban	2-3 times/week	No	No	No
AD9*	AD patient	+ (?)	+ (Ch, Ac)	-	SCORAD 36 NESS moderate	normal vaginal delivery	Breast fed for 42 days	Yes (dog)	Urban	daily	Yes	No	No
AD10*	AD patient	+ (?)	+ (Ch)	-	NESS mild	normal vaginal delivery	Breast Fed Only	No	Urban	weekly	Yes	Yes (1 time)	Yes (same as 2 months)
C1	control				-	normal vaginal delivery	Breast Fed Only	Yes (dog)	Rural (farm)	every 10days	No	No	Yes (1 time)
C2	control				-	normal vaginal delivery	Formula Fed only	Yes (fish)	Urban	daily	No	Yes (IV)	Yes (same as 2 months)
C3	control				-	vacum delivery	Combination feeding	No	Urban	2-3 times/week	Yes	No	No
C4	control				-	normal vaginal delivery	Combination feeding	No	Rural	2-3 times/week	No	No	Yes (1 time)
C5	control				-	normal vaginal delivery	Combination feeding	No	Rural	weekly	No	No	Yes (1 time)
C6	control				-	normal vaginal delivery	Combination feeding	No	Rural	2-3 times/week	No	No	No
C7	control				no data	emergency c section	Formula Fed only	Yes (dog)	Rural	weekly	Yes	No	Yes (1 time)
C8	control				-	normal vaginal delivery	Breast Fed (received occasional formula)	Yes (dog)	Urban	3-5 times/week	No	No	No
C9	control				-	normal vaginal delivery	Formula Fed only	Yes (dog, cat, fish)	Urban	weekly	No	No	No
C10	control				-	vacum delivery	Breast Fed Only	No	Urban	weekly	No	No	No

## Sheet: Table E2
Table E2: Metastats by site type
Time point	OTU	Mean - Face	Variance - Face	SE - Face	Mean - Extremity	Variance - Extremity	SE - Extremity	p-value	p-value (FDR-corrected)	OTU size	OTU classification	Higher in
Day 2	Otu0002	0.079975	0.009553	0.015454	0.2406	0.070343	0.041935	0.000999	0.00724275	65073	Staphylococcus(100)	Extremity
Day 2	Otu0003	0.247075	0.067132	0.040967	0.018725	0.003489	0.009339	0.000999	0.00724275	48068	Gemella(100)	Face
Day 2	Otu0006	0.0019	1.7e-05	0.000653	0.065875	0.026238	0.025611	0.000999	0.00724275	21437	Streptococcus(100)	Extremity
Day 2	Otu0009	0.040075	0.003209	0.008956	0.0063	0.000311	0.002786	0.000999	0.00724275	9229	Rothia(100)	Face
Day 2	Otu0005	0.097675	0.049571	0.035203	0.004125	0.000123	0.001751	0.002997	0.0165549	29524	Streptococcus(100)	Face
Day 2	Otu0013	0.00375	6.4e-05	0.001265	0.02245	0.001789	0.006689	0.003996	0.0165549	5615	Corynebacterium(100)	Extremity
Day 2	Otu0023	0.00055	2e-06	0.00024	0.009675	0.000807	0.004491	0.003996	0.0165549	1911	Enterococcus(100)	Extremity
Day 2	Otu0001	0.2323	0.054002	0.036743	0.109125	0.019272	0.02195	0.00999	0.0362138	69564	Propionibacterium(100)	Face
Day 2	Otu0029	0.000825	5e-06	0.000368	0.007675	0.000346	0.002941	0.013986	0.045066	1609	Corynebacterium(100)	Extremity
Month 2	Otu0001	0.056395	0.006899	0.013474	0.4912	0.11718	0.054125	0.000999	0.0033966	114867	Staphylococcus(100)	Extremity
Month 2	Otu0002	0.276474	0.036481	0.030984	0.05235	0.009377	0.015311	0.000999	0.0033966	49332	Streptococcus(100)	Face
Month 2	Otu0006	0.052895	0.002803	0.008589	0.00955	0.000283	0.002658	0.000999	0.0033966	9053	Gemella(100)	Face
Month 2	Otu0008	0.057289	0.006236	0.01281	0.002875	4.6e-05	0.001071	0.000999	0.0033966	7726	Veillonella(100)	Face
Month 2	Otu0010	0.033737	0.00107	0.005307	0.009825	0.000363	0.003011	0.000999	0.0033966	7201	Veillonella(100)	Face
Month 2	Otu0015	0.027974	0.002144	0.007511	0.002725	6e-05	0.001221	0.000999	0.0033966	5623	Prevotella(100)	Face
Month 2	Otu0018	0.035184	0.005951	0.012514	0.00085	3e-06	0.000283	0.000999	0.0033966	4486	Porphyromonas(100)	Face
Month 2	Otu0025	0.000632	1e-06	0.000157	0.011575	0.000931	0.004824	0.000999	0.0033966	1858	Paracoccus(56)	Extremity
Month 2	Otu0029	0.000632	1e-06	0.000143	0.0092	0.000824	0.004539	0.000999	0.0033966	1315	Kocuria(64)	Extremity
Month 2	Otu0030	0.011789	0.000339	0.002988	0.00075	4e-06	0.00032	0.000999	0.0033966	1307	Actinomyces(100)	Face
Month 2	Otu0007	0.058237	0.019089	0.022413	0.00175	3.3e-05	0.00091	0.001998	0.003996	7949	Prevotella(99)	Face
Month 2	Otu0009	0.032737	0.004386	0.010743	0.002525	6.5e-05	0.001274	0.001998	0.003996	7221	Simonsiella(100)	Face
Month 2	Otu0016	0.027816	0.000981	0.005081	0.006275	0.000384	0.0031	0.001998	0.003996	4977	Rothia(100)	Face
Month 2	Otu0022	5.3e-05	0	5.3e-05	0.011975	0.002619	0.008092	0.001998	0.003996	2110	Bacteroides(100)	Extremity
Month 2	Otu0027	0.011158	0.000613	0.004016	0.0006	3e-06	0.00027	0.001998	0.003996	1635	Prevotella(100)	Face
Month 2	Otu0031	0.000895	3e-06	0.000289	0.00765	0.000156	0.001974	0.001998	0.003996	1303	Chryseobacterium(100)	Extremity
Month 2	Otu0032	0.000605	5e-06	0.000359	0.006375	0.000199	0.00223	0.001998	0.003996	1088	Rhizobium(84)	Extremity
Month 2	Otu0005	0.071789	0.030372	0.028271	0.00285	8e-05	0.001415	0.004995	0.00893842	10639	Corynebacterium(100)	Face
Month 2	Otu0021	0.000342	1e-06	0.000193	0.01825	0.003418	0.009244	0.004995	0.00893842	2248	Porphyromonas(100)	Extremity
Month 2	Otu0003	0.010026	0.000632	0.004079	0.076875	0.032224	0.028383	0.005994	0.00970457	17518	Anaerococcus(100)	Extremity
Month 2	Otu0012	0.000447	4e-06	0.000322	0.021275	0.008443	0.014529	0.005994	0.00970457	6278	Bacteroides(100)	Extremity
Month 2	Otu0033	0.0015	9e-06	0.00049	0.005025	7.8e-05	0.001398	0.00999	0.0154391	1083	Corynebacterium(100)	Extremity
Month 2	Otu0023	0.015368	0.002454	0.008036	0.001575	2.2e-05	0.000744	0.017982	0.0265821	1958	Corynebacterium(100)	Face
Month 2	Otu0019	0.018395	0.000617	0.00403	0.006525	0.000374	0.003058	0.018981	0.0268898	3571	Actinomyces(100)	Face
Month 2	Otu0020	0	0	0	0.00745	0.001592	0.006309	0.01998	0.0271728	2581	Clostridium_sensu_stricto(100)	Extremity
Month 2	Otu0013	0.000816	5e-06	0.000365	0.01925	0.009254	0.01521	0.022977	0.0300468	5928	Propionibacterium(100)	Extremity
Month 6	Otu0001	0.007625	8e-05	0.00141	0.336825	0.134304	0.057945	0.000999	0.00164835	73260	Staphylococcus(100)	Extremity
Month 6	Otu0002	0.254225	0.023266	0.024118	0.071225	0.006845	0.013082	0.000999	0.00164835	59238	Streptococcus(100)	Face
Month 6	Otu0004	0.09245	0.010219	0.015983	0.007225	0.000166	0.002038	0.000999	0.00164835	16867	Prevotella(97)	Face
Month 6	Otu0006	0.070025	0.002215	0.007441	0.0072	0.000113	0.001683	0.000999	0.00164835	12845	Veillonella(100)	Face
Month 6	Otu0007	0.058475	0.001472	0.006066	0.01065	0.000199	0.00223	0.000999	0.00164835	10903	Gemella(100)	Face
Month 6	Otu0009	0.0489	0.001125	0.005304	0.0108	0.000311	0.002791	0.000999	0.00164835	9899	Rothia(100)	Face
Month 6	Otu0010	0.047225	0.002046	0.007152	0.008575	0.000563	0.003752	0.000999	0.00164835	9638	Prevotella(100)	Face
Month 6	Otu0011	0.042525	0.001943	0.00697	0.01175	0.000403	0.003175	0.000999	0.00164835	9591	Actinomyces(100)	Face
Month 6	Otu0013	0.000775	5e-06	0.000369	0.0422	0.012416	0.017618	0.000999	0.00164835	7696	Paracoccus(90)	Extremity
Month 6	Otu0015	0.038325	0.001231	0.005546	0.003475	1.7e-05	0.000656	0.000999	0.00164835	6530	Porphyromonas(99)	Face
Month 6	Otu0019	0.02775	0.004834	0.010993	0.001675	5.6e-05	0.001183	0.000999	0.00164835	4811	Simonsiella(100)	Face
Month 6	Otu0020	0.00185	1e-05	0.000508	0.02005	0.002534	0.007959	0.000999	0.00164835	4354	Chryseobacterium(100)	Extremity
Month 6	Otu0022	0.024525	0.002298	0.007579	0.00145	1.7e-05	0.000656	0.000999	0.00164835	3309	Soonwooa(100)	Face
Month 6	Otu0023	0.01385	0.000922	0.004802	0.00125	1.4e-05	0.00059	0.000999	0.00164835	2661	Corynebacterium(100)	Face
Month 6	Otu0024	0.00015	0	6.7e-05	0.011875	0.000854	0.00462	0.000999	0.00164835	2608	Bacteroides(100)	Extremity
Month 6	Otu0025	0.000925	2e-06	0.000194	0.011475	0.000514	0.003585	0.000999	0.00164835	2301	Kocuria(67)	Extremity
Month 6	Otu0026	0.010325	7.1e-05	0.001328	0.00155	5e-06	0.000358	0.000999	0.00164835	2064	Streptococcus(100)	Face
Month 6	Otu0028	0.0004	1e-06	0.000118	0.009225	0.000599	0.003868	0.000999	0.00164835	1939	Rhizobium(66)	Extremity
Month 6	Otu0030	0.008025	0.000114	0.001692	0.000975	3e-06	0.000254	0.000999	0.00164835	1670	Prevotella(100)	Face
Month 6	Otu0032	2.5e-05	0	2.5e-05	0.00565	0.000189	0.002172	0.000999	0.00164835	1215	Bacteroides(100)	Extremity
Month 6	Otu0014	0.000475	1e-06	0.000164	0.02845	0.013563	0.018414	0.001998	0.002997	6760	Anaerococcus(100)	Extremity
Month 6	Otu0027	0.00025	1e-06	0.000155	0.011075	0.00142	0.005958	0.001998	0.002997	2021	Blautia(100)	Extremity
Month 6	Otu0034	0.00035	1e-06	0.000154	0.005825	0.000367	0.003029	0.002997	0.00430004	1213	Brevundimonas(55)	Extremity
Month 6	Otu0003	0.081225	0.002872	0.008474	0.0362	0.008324	0.014426	0.006993	0.00923076	20922	Veillonella(100)	Face
Month 6	Otu0029	0.000125	0	7.3e-05	0.00895	0.001267	0.005628	0.006993	0.00923076	1726	Exiguobacterium(100)	Extremity
Month 6	Otu0018	0.0008	3e-06	0.000282	0.02695	0.012451	0.017643	0.007992	0.009768	5116	Xanthomonas(96)	Extremity
Month 6	Otu0031	0.000475	2e-06	0.000209	0.00605	0.000474	0.003443	0.007992	0.009768	1437	Corynebacterium(100)	Extremity
Month 6	Otu0008	0.0001	0	6e-05	0.03165	0.020618	0.022704	0.031968	0.0376766	10102	Corynebacterium(100)	Extremity

## Sheet: Table E3
Table E3: Shannon comparisons based on timepoint, gender, birth method
Highlighted values: p-values <0.05*
Shannon - time					Shannon - gender				Shannon - patient vs. control			Shannon - affected vs. unaffected
Comparison	p-value				Comparison	p-value			Comparison	p-value		Comparison		p-value
Af-Day 2::Af-Month 2	0.784126				Af Day 2 female::Af Day 2 male	0.7103			Af Day 2 Patient::Af Day 2 Control	0.435872		Af Day 2	Month 2 Affected::Month 2 Unaffected	0.478947
Af-Month 2::Af-Month 6	0.089695				Pf Day 2 female::Pf Day 2 male	0.602679			Pf Day 2 Patient::Pf Day 2 Control	0.435872		Pf Day 2		0.305263
Af-Day 2::Af-Month 6	0.0327682				Ch Day 2 female::Ch Day 2 male	0.201369			Ch Day 2 Patient::Ch Day 2 Control	0.528849		Ch Day 2		0.257895
Pf-Day 2::Pf-Month 2	0.000482559				Nt Day 2 female::Nt Day 2 male	0.201369			Nt Day 2 Patient::Nt Day 2 Control	0.435872		Nt Day 2		0.305263
Pf-Month 2::Pf-Month 6	0.368277				Af Month 2 female::Af Month 2 male	0.881984			Af Month 2 Patient::Af Month 2 Control	0.911797		Af Month 2		0.117544
Pf-Day 2::Pf-Month 6	0.00365448				Pf Month 2 female::Pf Month 2 male	0.411896			Pf Month 2 Patient::Pf Month 2 Control	0.970512		Pf Month 2		0.764912
Ch-Day 2::Ch-Month 2	0.108383				Ch Month 2 female::Ch Month 2 male	0.236985			Ch Month 2 Patient::Ch Month 2 Control	0.436281		Ch Month 2		0.426471
Ch-Month 2::Ch-Month 6	0.020813				Nt Month 2 female::Nt Month 2 male	0.0674446			Nt Month 2 Patient::Nt Month 2 Control	0.190316		Nt Month 2		0.921053
Ch-Day 2::Ch-Month 6	0.000167847				Af Month 6 female::Af Month 6 male	1			Af Month 6 Patient::Af Month 6 Control	0.14314		Af Month 6		0.257895
Nt-Day 2::Nt-Month 2	0.132727				Pf Month 6 female::Pf Month 6 male	0.0464515			Pf Month 6 Patient::Pf Month 6 Control	0.481251		Pf Month 6		0.415789
Nt-Month 2::Nt-Month 6	0.00485992				Ch Month 6 female::Ch Month 6 male	0.370219			Ch Month 6 Patient::Ch Month 6 Control	0.630529		Ch Month 6		0.842105
Nt-Day 2::Nt-Month 6	8.2016e-05				Nt Month 6 female::Nt Month 6 male	0.370219			Nt Month 6 Patient::Nt Month 6 Control	0.578742		Nt Month 6		0.257895
												Af Day 2	Month 6 Affected::Month 6 Unaffected	0.274923
												Pf Day 2		0.535552
												Ch Day 2		0.757301
												Nt Day 2		0.437797
Shannon - site					Shannon - birth method							Af Month 2		1
Comparison	p-value				Comparison	p-value						Pf Month 2		0.0811146
Day 2-Af::Day 2-Pf	0.294252				Af Day 2 Vaginal::Af Day 2 C-section	0.963467						Ch Month 2		0.125943
Day 2-Af::Day 2-Ch	0.245487				Pf Day 2 Vaginal::Pf Day 2 C-section	0.0156863						Nt Month 2		0.134804
Day 2-Af::Day 2-Nt	0.230513				Ch Day 2 Vaginal::Ch Day 2 C-section	0.148194						Af Month 6		0.311378
Day 2-Pf::Day 2-Nt	0.0295753				Nt Day 2 Vaginal::Nt Day 2 C-section	0.616718						Pf Month 6		0.877296
Day 2-Pf::Day 2-Ch	0.0153122				Af Month 2 Vaginal::Af Month 2 C-section	0.819814						Ch Month 6		0.816796
Day 2-Ch::Day 2-Nt	0.728506				Pf Month 2 Vaginal::Pf Month 2 C-section	0.384727						Nt Month 6		0.437797
Month 2-Af::Month 2-Pf	0.0120792				Ch Month 2 Vaginal::Ch Month 2 C-section	0.192157						Af Day 2	Month 12 Affected::Month 12 Unaffected	0.248504
Month 2-Af::Month 2-Ch	0.966118				Nt Month 2 Vaginal::Nt Month 2 C-section	0.819814						Pf Day 2		0.384727
Month 2-Af::Month 2-Nt	0.674223				Af Month 6 Vaginal::Af Month 6 C-section	0.819814						Ch Day 2		0.437152
Month 2-Pf::Month 2-Nt	8.2016e-05				Pf Month 6 Vaginal::Pf Month 6 C-section	0.0388029						Nt Day 2		0.616718
Month 2-Pf::Month 2-Ch	0.00025177				Ch Month 6 Vaginal::Ch Month 6 C-section	0.248504						Af Month 2		0.494118
Month 2-Ch::Month 2-Nt	0.733727				Nt Month 6 Vaginal::Nt Month 6 C-section	0.819814						Pf Month 2		0.55356
Month 6-Af::Month 6-Pf	0.000394821											Ch Month 2		0.654412
Month 6-Af::Month 6-Ch	0.294252											Nt Month 2		0.819814
Month 6-Af::Month 6-Nt	0.34881											Af Month 6		0.494118
Month 6-Pf::Month 6-Nt	2.67029e-05											Pf Month 6		0.819814
Month 6-Pf::Month 6-Ch	3.8147e-06											Ch Month 6		0.891641
Month 6-Ch::Month 6-Nt	0.474905											Nt Month 6		0.494118
												Af Day 2	Month 24 Affected::Month 24 Unaffected	0.00980392
***no p-value correction												Pf Day 2		0.924136
												Ch Day 2		0.246032
												Nt Day 2		0.502801
												Af Month 2		0.924136
												Pf Month 2		0.566293
												Ch Month 2		0.826923
												Nt Month 2		0.924136
												Af Month 6		0.0945378
												Pf Month 6		0.924136
												Ch Month 6		0.335901
												Nt Month 6		1

## Sheet: Table E4
Table E4: AMOVA comparisons for skin sites and timepoint
		AMOVA p-values (theta)
		Patient::Control	Month 2 Aff::Month 2 Unaff	Month 6 Aff::Month 6 Unaff	Month 12 Aff::Month 12 Unaff	Month 24 Aff::Month 24 Unaff	Male::Female	Vaginal::C-section
Af	Day 2	0.93	0.313	0.471	0.575	0.979	0.458	0.002*
	Month 2	0.41	0.102	0.974	0.002*	0.418	0.379	0.909
	Month 6	0.172	0.039*	0.204	0.281	0.05	0.968	0.168
Pf	Day 2	0.997	0.647	0.251	0.969	0.868	0.252	0.094
	Month 2	0.671	0.424	0.266	0.466	0.093	0.726	0.358
	Month 6	0.361	0.526	0.441	0.377	0.8	0.044*	0.159
Nt	Day 2	0.711	0.811	0.301	0.888	0.432	0.687	0.36
	Month 2	0.544	0.99	0.554	0.533	0.797	0.127	0.283
	Month 6	0.581	0.553	0.648	0.556	0.291	0.511	0.905
Ch	Day 2	0.671	0.369	0.219	0.759	0.263	0.871	0.299
	Month 2	0.689	0.914	0.517	0.602	0.266	0.284	0.78
	Month 6	0.88	0.285	0.834	0.446	0.086	0.548	0.311
***no p-value correction
